# Supplementary material for: SARS-CoV-2 Genome Variations in Viral Shedding of an Immunocompromised Patient with Non-Hodgkin’s Lymphoma
Source: Viruses. 2023 Jan 28;15(2):377. doi: 10.3390/v15020377 (PMC9962578; doi:10.3390/v15020377)
Supplement: Supplementary file 1 [file viruses-15-00377-s001.zip]

Archive with 1 entries (1 files):
- viruses-2126138-supplementary.pdf
